# Supplementary material for: The NLP-HSF regulatory module contributes to nitrogen-mediated thermotolerance in rice
Source: Plant Commun. 2025 Sep 8;6(11):101522. doi: 10.1016/j.xplc.2025.101522 (PMC12785025; doi:10.1016/j.xplc.2025.101522)
Supplement: Supplemental Data 1. A list of N-dependent heat stress responsive genes [file mmc2.xlsx]

## Sheet: Sheet1
Dataset S1. A list of N-dependent heat stress responsive genes.
gene_id	29 ℃-LN-R1	29 ℃-LN-R2	29 ℃-LN-R3	29 ℃-NN-R1	29 ℃-NN-R2	29 ℃-NN-R3	45 ℃-LN-R1	45 ℃-LN-R2	45 ℃-LN-R3	45 ℃-NN-R1	45 ℃-NN-R2	45 ℃-NN-R3	45℃ NNvs45℃ LN log2(fc)	45℃ NNvs45℃ LN qval	45℃ NNvs45℃ LN significant	29 ℃NNvs29 ℃LN log2(fc)	q29 ℃NNvs29 ℃LN val	29 ℃NNvs29 ℃LN significant	45℃ LNvs29℃ LN log2(fc)	45℃ LNvs29℃ LN qval	45℃ LNvs29℃ LN significant	45 ℃NNvs29 ℃NN log2(fc)	45 ℃NNvs29 ℃NN qval	45 ℃NNvs29 ℃NN significant	GO	KEGG	Description
LOC_Os01g04330	4.20202	5.67132	4.24511	5.82275	5.38251	5.95512	13.1834	27.9659	21.5088	63.4571	60.6041	68.3814	1.61885	4.33713e-07	yes	0.281499	0.965689	no	2.14992	3.68031e-08	yes	3.48727	0.0014282	yes	GO:0005509(calcium ion binding)	04626(Plant-pathogen interaction)	probable calcium-binding protein CML16 [Oryza sativa Japonica Group]
LOC_Os01g05860	0.181817	0.233801	0.168299	0.516249	0.654643	0.527469	0.720463	0.972499	1.23804	2.08996	2.24009	2.56915	1.23504	0.00182096	yes	1.54031	0.140534	no	2.32756	1.66649e-05	yes	2.02229	0.00364653	yes	GO:0005739(mitochondrion);GO:0008150(biological_process);GO:0022626(cytosolic ribosome)	NA	putative pentatricopeptide repeat-containing protein At3g15200 [Oryza sativa Japonica Group]
LOC_Os01g10800	0.409606	0.534147	0.404614	1.06502	0.409335	0.488501	0.739032	2.46893	0.992306	4.57606	3.60517	4.78196	1.62587	0.00288855	yes	0.541743	0.954523	no	1.63927	0.0249041	yes	2.72339	0.00249044	yes	GO:0003723(RNA binding);GO:0004519(endonuclease activity);GO:0006397(mRNA processing);GO:0008270(zinc ion binding);GO:0009451(RNA modification);GO:0009507(chloroplast);GO:0010087(phloem or xylem histogenesis);GO:0010305(leaf vascular tissue pattern formation);GO:0010588(cotyledon vascular tissue pattern formation);GO:0048366(leaf development);GO:1900865(chloroplast RNA modification)	NA	pentatricopeptide repeat-containing protein DOT4, chloroplastic [Oryza sativa Japonica Group]
LOC_Os01g12280	1.79078	1.93985	2.64441	3.85388	2.61675	2.82902	5.65573	6.57967	5.39887	14.5646	10.4229	17.1751	1.25758	0.000116215	yes	0.54474	0.954523	no	1.46787	0.000671868	yes	2.18071	0.027065	yes	GO:0005634(nucleus);GO:0008150(biological_process)	02010(ABC transporters)	uncharacterized protein LOC4326701 [Oryza sativa Japonica Group]
LOC_Os01g62290	2.01739	1.46677	1.82492	1.06472	0.725932	1.10636	15.8848	20.4835	15.0168	42.2959	35.1626	40.9277	1.20408	1.19352e-05	yes	-0.873894	0.294772	no	3.27482	1.05585e-23	yes	5.35279	0.00313226	yes	GO:0005524(ATP binding);GO:0005618(cell wall);GO:0005634(nucleus);GO:0005739(mitochondrion);GO:0005774(vacuolar membrane);GO:0005794(Golgi apparatus);GO:0005829(cytosol);GO:0005886(plasma membrane);GO:0006351(transcription, DNA-templated);GO:0006355(regulation of transcription, DNA-templated);GO:0006457(protein folding);GO:0006986(response to unfolded protein);GO:0009266(response to temperature s…	03040(Spliceosome);04141(Protein processing in endoplasmic reticulum);04144(Endocytosis)	probable mediator of RNA polymerase II transcription subunit 37c [Oryza sativa Japonica Group]
LOC_Os02g32590	5.92731	5.68478	9.05815	8.50706	20.1479	7.39065	20.3007	18.4767	18.2966	42.4928	48.4376	44.4377	1.24598	9.29904e-07	yes	0.802268	0.907156	no	1.46528	0.00079247	yes	1.90899	0.00699427	yes	GO:0003677(DNA binding);GO:0003700(DNA binding transcription factor activity);GO:0005515(protein binding);GO:0005634(nucleus);GO:0006351(transcription, DNA-templated);GO:0006355(regulation of transcription, DNA-templated);GO:0009408(response to heat);GO:0010200(response to chitin);GO:0043565(sequence-specific DNA binding);GO:0043565(sequence-specific DNA binding)	NA	heat stress transcription factor A-3 [Oryza sativa Japonica Group];hypothetical protein OsI_07474 [Oryza sativa Indica Group]
LOC_Os10g28340	8.30942	8.55368	2.71114	12.4864	12.5423	13.8535	32.1661	40.9339	42.042	79.0515	70.1048	90.112	1.05521	8.96481e-06	yes	0.990152	0.470291	no	2.55639	6.74699e-09	yes	2.62145	0.00715147	yes	GO:0042802(identical protein binding);GO:0042802(identical protein binding)	00270(Cysteine and methionine metabolism);00270(Cysteine and methionine metabolism)	RecName: Full=Heat stress transcription factor A-2c; AltName: Full=Heat stress transcription factor 25; Short=OsHsf-25; AltName: Full=Heat stress transcription factor 6; Short=OsHSF6; Short=rHsf6
LOC_Os01g32770	0.440726	0.252994	0.880602	0.142037	0.065768	0.144684	8.99438	6.71017	6.1573	20.666	16.8888	31.3355	1.65589	3.73967e-05	yes	-2.15908	0.14208	no	3.79561	5.19238e-11	yes	7.61058	0.0340271	yes	GO:0005634(nucleus);GO:0006355(regulation of transcription, DNA-templated)	NA	LOB domain-containing protein 40 [Oryza sativa Japonica Group]
LOC_Os01g37510	0.489474	0.531824	0.14819	0.894789	0.951727	0.605981	2.61621	4.00776	3.49779	9.06922	7.54262	10.0029	1.39477	1.66958e-05	yes	1.06837	0.82981	no	3.11351	3.93519e-08	yes	3.4399	0.00684842	yes	GO:0009507(chloroplast)	NA	peptide deformylase 1A, chloroplastic [Oryza sativa Japonica Group]
LOC_Os01g46230	0.182114	0.229454	0.128347	0.352709	0.250075	0.481718	0.468461	0.806748	1.05638	1.99383	1.80777	2.8323	1.50854	0.00365765	yes	1.00623	0.892658	no	2.11051	0.00529082	yes	2.61282	0.0237229	yes	GO:0003723(RNA binding);GO:0004519(endonuclease activity);GO:0005739(mitochondrion);GO:0008270(zinc ion binding);GO:0016554(cytidine to uridine editing);GO:0043231(intracellular membrane-bounded organelle)	NA	putative pentatricopeptide repeat-containing protein At5g52630 [Oryza sativa Japonica Group]
LOC_Os01g53750	0.442781	0.647229	0.509679	0.780243	0.763452	1.12943	2.07358	1.89192	1.97142	4.21004	3.58943	4.76675	1.08177	0.00505841	yes	0.740736	0.927969	no	1.89192	0.000145233	yes	2.23295	0.00563933	yes	GO:0004553(hydrolase activity, hydrolyzing O-glycosyl compounds);GO:0030247(polysaccharide binding);GO:0046658(anchored component of plasma membrane)	00500(Starch and sucrose metabolism)	hypothetical protein OsJ_03397 [Oryza sativa Japonica Group]
LOC_Os01g57730	0.649676	0.336212	0.570619	0.661346	0.591656	1.80145	1.57832	1.24178	1.5359	3.63163	2.38992	2.73888	1.008	0.0252444	yes	0.9726	0.923055	no	1.48469	0.023389	yes	1.52009	0.0243926	yes	GO:0004601(peroxidase activity);GO:0009505(plant-type cell wall);GO:0009664(plant-type cell wall organization)	00940(Phenylpropanoid biosynthesis)	peroxidase 56 [Oryza sativa Japonica Group]
LOC_Os01g61320	4.08699	5.70877	2.71093	6.66744	7.73304	5.45135	17.801	19.2071	21.0946	40.511	30.6539	45.2519	1.00262	0.000264847	yes	0.666574	0.799489	no	2.2159	3.07099e-11	yes	2.55196	0.0156389	yes	GO:0003674(molecular_function);GO:0006355(regulation of transcription, DNA-templated);GO:0009507(chloroplast);GO:0009658(chloroplast organization);GO:0042644(chloroplast nucleoid);GO:0042644(chloroplast nucleoid)	NA	thioredoxin-like fold domain-containing protein MRL7 homolog, chloroplastic [Oryza sativa Japonica Group]
LOC_Os01g63160	0.084725	0.092126	0.143228	0.080237	0.434837	0.350755	0.494904	0.319035	0.69033	1.61546	1.11558	2.34926	1.75585	0.00942765	yes	1.43565	0.923913	no	2.23256	0.0449099	yes	2.55276	0.04948	yes	GO:0000981(RNA polymerase II transcription factor activity, sequence-specific DNA binding);GO:0001135(transcription factor activity, RNA polymerase II transcription factor recruiting);GO:0003677(DNA binding);GO:0003700(DNA binding transcription factor activity);GO:0005634(nucleus);GO:0005737(cytoplasm);GO:0006355(regulation of transcription, DNA-templated);GO:0006357(regulation of transcription b…	NA	transcription factor MYB1 [Oryza sativa Japonica Group]
LOC_Os01g66860	0.208254	0.20144	0.488107	0.630571	2.42161	1.32596	0.831024	0.876894	1.13248	5.6185	3.43661	4.46629	2.25108	1.68001e-12	yes	2.28585	0.0947299	no	1.66163	0.0476705	yes	1.62685	0.0216496	yes	GO:0004672(protein kinase activity);GO:0004674(protein serine/threonine kinase activity);GO:0004712(protein serine/threonine/tyrosine kinase activity);GO:0005515(protein binding);GO:0005783(endoplasmic reticulum);GO:0005886(plasma membrane);GO:0006970(response to osmotic stress);GO:0009898(cytoplasmic side of plasma membrane);GO:0016301(kinase activity);GO:0035556(intracellular signal transductio…	NA	integrin-linked protein kinase 1 isoform X2 [Oryza sativa Japonica Group];integrin-linked protein kinase 1 isoform X1 [Oryza sativa Japonica Group]
LOC_Os01g67420	0.820045	0.783284	1.02584	1.09103	0.71269	1.33254	1.78642	2.04776	1.68827	3.65164	2.93163	5.23128	1.09718	0.00813211	yes	0.254438	0.987425	no	1.0707	0.0388555	yes	1.91345	0.043164	yes	GO:0004806(triglyceride lipase activity);GO:0005886(plasma membrane);GO:0006629(lipid metabolic process)	00190(Oxidative phosphorylation);04145(Phagosome)	hypothetical protein OsI_04804 [Oryza sativa Indica Group]
LOC_Os01g68290	0.288061	0.060643	0.371856	0	0.202081	0.091643	161.56	63.8162	156.995	27.5659	24.7279	33.9531	-2.14843	5.41971e-07	yes	-1.29466	0.954523	no	9.05164	4.30869e-57	yes	8.19787	0.00892035	yes	NA	NA	protein S100-A9 [Oryza sativa Japonica Group]
LOC_Os02g02390	13.9553	20.3327	14.9243	27.2981	20.9497	11.741	23.1795	55.0569	30.2903	81.3708	76.128	82.3101	1.14383	0.00440116	yes	0.285674	0.972676	no	1.14096	0.0324689	yes	1.99912	0.0019273	yes	GO:0003723(RNA binding);GO:0005730(nucleolus);GO:0032040(small-subunit processome)	NA	uncharacterized protein LOC4328072 [Oryza sativa Japonica Group]
LOC_Os02g04369	4.15726	2.61853	3.19454	4.32737	5.12695	5.18407	34.2451	13.9266	34.6672	12.4041	12.9969	10.9125	-1.1898	0.0189588	yes	0.554044	0.950145	no	3.0546	1.49194e-10	yes	1.31075	0.00252328	yes	NA	NA	Os02g0136150, partial [Oryza sativa Japonica Group]
LOC_Os02g39950	2.76049	2.08994	2.89582	2.36194	1.61164	2.7709	5.29847	7.45859	9.46382	4.2348	4.41624	5.00529	-0.702345	0.00455375	yes	-0.19979	0.954523	no	1.52035	0.000307378	yes	1.01779	0.0402035	yes	GO:0005509(calcium ion binding);GO:0005623(cell);GO:0005739(mitochondrion);GO:0005743(mitochondrial inner membrane);GO:0005758(mitochondrial intermembrane space);GO:0006816(calcium ion transport);GO:0051562(negative regulation of mitochondrial calcium ion concentration)	NA	hypothetical protein OsJ_07508 [Oryza sativa Japonica Group]
LOC_Os02g44870	29.8214	30.3932	9.2981	31.8757	49.7736	83.8712	54.9092	94.875	79.7008	212.393	144.673	224.589	1.34176	1.79499e-05	yes	1.25166	0.37374	no	1.72305	0.000950819	yes	1.81316	0.0139795	yes	GO:0005829(cytosol);GO:0009414(response to water deprivation);GO:0009631(cold acclimation);GO:0009737(response to abscisic acid);GO:0016020(membrane)	NA	dehydrin DHN1 [Oryza sativa Japonica Group]
LOC_Os02g49880	2.80257	2.03711	2.80148	5.71234	4.2728	5.46128	8.6793	12.8809	7.25882	19.4901	26.3381	19.7045	1.18519	0.00170299	yes	1.01541	0.168672	no	1.91516	3.30142e-06	yes	2.08494	0.0148675	yes	GO:0003700(DNA binding transcription factor activity);GO:0005515(protein binding);GO:0005634(nucleus);GO:0006355(regulation of transcription, DNA-templated);GO:0008270(zinc ion binding);GO:0016020(membrane)	04712(Circadian rhythm - plant)	zinc finger protein CONSTANS-LIKE 16 [Oryza sativa Japonica Group]
LOC_Os02g50280	1.94841	2.86911	1.88216	2.04014	1.69462	1.93314	4.6737	9.01777	5.14546	14.8616	12.6708	15.3311	1.18619	0.00144097	yes	-0.241278	0.895856	no	1.4914	0.00123207	yes	2.91887	0.00388308	yes	GO:0003723(RNA binding);GO:0004519(endonuclease activity);GO:0005739(mitochondrion);GO:0006397(mRNA processing);GO:0008270(zinc ion binding);GO:0009507(chloroplast);GO:0016556(mRNA modification)	00500(Starch and sucrose metabolism)	pentatricopeptide repeat-containing protein At2g13600 [Oryza sativa Japonica Group]
LOC_Os02g52010	2.92327	7.64718	6.95868	1.98173	1.25769	0.069683	28.7517	21.8776	28.1725	12.6074	8.17679	13.0815	-1.21841	0.000297975	yes	-2.40524	0.139233	no	2.16847	1.66887e-05	yes	3.35531	0.0144369	yes	GO:0003674(molecular_function);GO:0005576(extracellular region);GO:0005615(extracellular space);GO:0005618(cell wall);GO:0005794(Golgi apparatus);GO:0005829(cytosol);GO:0009505(plant-type cell wall);GO:0009741(response to brassinosteroid);GO:0048046(apoplast)	NA	protein EXORDIUM [Oryza sativa Japonica Group]
LOC_Os02g54360	5.91902	5.82386	3.79846	9.32219	11.0965	7.74349	14.9971	17.3858	14.991	35.7434	26.6046	38.9122	1.0959	0.000303865	yes	0.857649	0.426246	no	1.60799	1.32734e-06	yes	1.84623	0.0170107	yes	GO:0003674(molecular_function);GO:0008150(biological_process);GO:0009295(nucleoid);GO:0009507(chloroplast);GO:0009508(plastid chromosome)	NA	uncharacterized protein LOC107278175 [Oryza sativa Japonica Group]
LOC_Os02g54710	4.63854	4.1668	3.71766	5.56151	7.52331	5.06689	10.1298	14.7914	11.0764	27.0421	20.7673	35.0839	1.20336	0.000646939	yes	0.535525	0.926986	no	1.52332	5.44054e-06	yes	2.19115	0.0315162	yes	GO:0003674(molecular_function);GO:0005634(nucleus);GO:0016567(protein ubiquitination)	NA	uncharacterized protein LOC4330964 [Oryza sativa Japonica Group]
LOC_Os07g33350	2.01189	1.72133	0.387067	2.3051	2.80011	4.29213	13.5632	11.6933	16.7372	29.8155	22.8202	33.4034	1.03482	0.0010737	yes	1.18951	0.647942	no	3.34936	1.63054e-09	yes	3.19467	0.0121313	yes	GO:0009408(response to heat);GO:0009408(response to heat)	04141(Protein processing in endoplasmic reticulum);04141(Protein processing in endoplasmic reticulum)	18.8 kDa class V heat shock protein [Oryza sativa Japonica Group];Os07g0517100 [Oryza sativa Japonica Group]
LOC_Os03g04130	0.609356	0.659191	0.850187	1.26999	0.617385	1.23124	7.20623	13.6654	16.2721	6.2976	5.30965	6.24641	-1.0569	0.00854205	yes	0.557703	0.954523	no	4.13185	1.53885e-26	yes	2.51724	0.00049387	yes	GO:0005739(mitochondrion);GO:0005777(peroxisome);GO:0016208(AMP binding)	NA	probable acyl-activating enzyme 1, peroxisomal isoform X1 [Oryza sativa Japonica Group]
LOC_Os03g15033	5.98689	4.82918	3.79478	6.28913	9.08917	7.57203	10.2423	12.0265	13.9285	30.2562	23.4869	39.1046	1.35898	6.99815e-06	yes	0.651473	0.702825	no	1.30885	3.61613e-05	yes	2.01635	0.0322774	yes	GO:0008150(biological_process);GO:0009507(chloroplast);GO:0009706(chloroplast inner membrane);GO:0009941(chloroplast envelope);GO:0016021(integral component of membrane)	NA	protein CHAPERONE-LIKE PROTEIN OF POR1, chloroplastic [Oryza sativa Japonica Group]
LOC_Os03g27880	0.222739	0.150781	0.216226	0.731765	0.705439	0.320084	0.641378	1.0079	1.09377	3.62229	2.63576	2.5928	1.69004	5.18627e-06	yes	1.57519	0.372596	no	2.21761	0.000249525	yes	2.33247	0.0109929	yes	GO:0003723(RNA binding);GO:0004519(endonuclease activity);GO:0005739(mitochondrion);GO:0008270(zinc ion binding);GO:0009451(RNA modification);GO:0009793(embryo development ending in seed dormancy);GO:0043231(intracellular membrane-bounded organelle)	NA	pentatricopeptide repeat-containing protein At4g33990 [Oryza sativa Japonica Group]
LOC_Os03g31150	1.87766	3.12778	1.58739	3.86118	3.54447	3.54276	8.67524	15.0448	9.89531	22.34	21.3617	24.63	1.02343	0.00182096	yes	0.731753	0.646748	no	2.35015	2.59792e-09	yes	2.64183	0.00231287	yes	GO:0003723(RNA binding);GO:0005634(nucleus);GO:0006952(defense response);GO:0009507(chloroplast);GO:0042644(chloroplast nucleoid);GO:0042646(plastid nucleoid);GO:1901259(chloroplast rRNA processing);GO:1901259(chloroplast rRNA processing)	NA	RAP domain-containing protein, chloroplastic [Oryza sativa Japonica Group]
LOC_Os03g40550	2.61351	2.3945	1.38988	4.77451	3.86321	2.52905	7.9393	12.2868	12.0101	22.2277	17.8795	27.0133	1.05808	0.000757473	yes	0.803543	0.688697	no	2.33301	5.50586e-12	yes	2.58754	0.015094	yes	GO:0005737(cytoplasm);GO:0009295(nucleoid);GO:0009658(chloroplast organization);GO:0009662(etioplast organization);GO:0016301(kinase activity);GO:0042644(chloroplast nucleoid);GO:0042793(plastid transcription)	00051(Fructose and mannose metabolism);00500(Starch and sucrose metabolism);00520(Amino sugar and nucleotide sugar metabolism)	fructokinase-like 2, chloroplastic [Oryza sativa Japonica Group]
LOC_Os03g44530	0.914394	0.600166	0.557436	1.32934	1.64737	2.27775	1.23713	1.76752	1.9048	3.54943	2.70677	4.34163	1.11014	0.00444468	yes	1.34252	0.0811022	no	1.24454	0.0155862	yes	1.01215	0.0425048	yes	GO:0003924(GTPase activity);GO:0005829(cytosol);GO:0042254(ribosome biogenesis);GO:0042254(ribosome biogenesis)	03008(Ribosome biogenesis in eukaryotes);03008(Ribosome biogenesis in eukaryotes)	GTPase LSG1-2 [Oryza sativa Japonica Group];expressed protein [Oryza sativa Japonica Group]
LOC_Os03g48050	1.47307	1.35933	0.473763	1.41684	1.48716	0.805827	3.02644	4.52277	3.90461	15.1162	10.5915	17.1274	1.90297	3.27827e-09	yes	0.166194	0.992537	no	1.7926	0.00275548	yes	3.52937	0.0201867	yes	GO:0001510(RNA methylation);GO:0003723(RNA binding);GO:0008168(methyltransferase activity)	NA	uncharacterized protein LOC4333747 [Oryza sativa Japonica Group]
LOC_Os03g51459	1.54956	1.35226	0.567475	2.91368	2.4004	1.70549	6.96721	7.04132	8.09004	15.8596	9.99269	19.2869	1.03043	0.0134663	yes	1.01674	0.715337	no	2.67124	9.46799e-09	yes	2.68493	0.0407334	yes	GO:0003674(molecular_function);GO:0005634(nucleus);GO:0008150(biological_process)	NA	Os03g0724500, partial [Oryza sativa Japonica Group]
LOC_Os03g51870	0.196345	0.260075	0.129506	0.224172	0.178463	0.177268	0.678183	0.785882	0.72332	1.41815	1.43453	2.08553	1.17478	0.0143132	yes	-0.0149069	0.982998	no	1.90042	0.00278144	yes	3.0901	0.0216868	yes	GO:0005634(nucleus);GO:0008150(biological_process)	NA	ABC transporter F family member 4 [Oryza sativa Japonica Group]
LOC_Os09g29840	3.28549	3.37073	1.98206	2.21261	0.807166	1.82902	6.05832	5.82374	8.35409	12.64	16.9444	16.8237	1.19744	0.000264847	yes	-0.833119	0.492419	no	1.22812	0.00354716	yes	3.25868	0.00649497	yes	GO:0005515(protein binding);GO:0005524(ATP binding);GO:0005739(mitochondrion);GO:0005774(vacuolar membrane);GO:0005829(cytosol);GO:0006457(protein folding);GO:0009408(response to heat);GO:0009414(response to water deprivation);GO:0009507(chloroplast);GO:0009536(plastid);GO:0009570(chloroplast stroma);GO:0009651(response to salt stress);GO:0009704(de-etiolation);GO:0009793(embryo development endin…	04141(Protein processing in endoplasmic reticulum);04626(Plant-pathogen interaction);04626(Plant-pathogen interaction)	heat shock protein 90-5, chloroplastic [Oryza sativa Japonica Group];Os09g0474300 [Oryza sativa Japonica Group]
LOC_Os03g54040	1.31113	1.96981	0.549907	1.64994	2.78334	1.48133	10.2931	6.26326	8.41575	19.4671	14.8865	22.4168	1.18482	0.0037382	yes	0.626621	0.954523	no	2.70458	5.92978e-07	yes	3.26278	0.0139	yes	GO:0002181(cytoplasmic translation);GO:0003723(RNA binding);GO:0003735(structural constituent of ribosome)	03010(Ribosome)	50S ribosomal protein L6, chloroplastic [Oryza sativa Japonica Group]
LOC_Os03g55164	0.806448	1.03315	1.48593	1.76313	1.60733	1.40561	1.51398	6.05482	3.32639	10.0741	9.12122	14.1583	1.61415	0.0025327	yes	0.522239	0.954523	no	1.71203	0.019938	yes	2.80394	0.0248746	yes	GO:0003674(molecular_function);GO:0009507(chloroplast);GO:0003700(DNA binding transcription factor activity);GO:0005634(nucleus);GO:0006351(transcription, DNA-templated);GO:0006355(regulation of transcription, DNA-templated);GO:0031347(regulation of defense response);GO:0043565(sequence-specific DNA binding)	00400(Phenylalanine, tyrosine and tryptophan biosynthesis)	WRKY11 [Oryza sativa Japonica Group]
LOC_Os03g12370	3.04462	3.65546	3.33901	6.41111	10.6887	5.06703	7.84931	9.51448	7.81052	23.1196	18.3698	31.1673	1.52914	1.97376e-06	yes	1.14277	0.292117	no	1.32632	0.000127153	yes	1.71269	0.0300631	yes	GO:0003677(DNA binding);GO:0003700(DNA binding transcription factor activity);GO:0005515(protein binding);GO:0005634(nucleus);GO:0005737(cytoplasm);GO:0006351(transcription, DNA-templated);GO:0006355(regulation of transcription, DNA-templated);GO:0009408(response to heat);GO:0043565(sequence-specific DNA binding);GO:0043565(sequence-specific DNA binding)	NA	Putative heat shock factor 3 [Oryza sativa Japonica Group];heat stress transcription factor A-9 [Oryza sativa Japonica Group]
LOC_Os03g55310	0.309882	0.460622	0.183982	0.50374	0.663274	1.10637	1.85415	2.30094	4.39441	9.01061	4.99124	11.0669	1.55198	0.00463415	yes	1.25205	0.795877	no	3.16304	2.57671e-06	yes	3.46298	0.049643	yes	GO:0003674(molecular_function);GO:0005634(nucleus);GO:0008150(biological_process)	NA	upstream activation factor subunit UAF30 [Oryza sativa Japonica Group]
LOC_Os03g55670	0.94565	1.53194	0.162257	3.89687	1.02026	4.4982	1.85743	10.1407	9.28229	24.0927	15.5432	23.5885	1.57095	0.0167277	yes	1.83456	0.496172	no	3.011	0.00154567	yes	2.7474	0.0137339	yes	GO:0005515(protein binding);GO:0005634(nucleus);GO:0005829(cytosol);GO:0009507(chloroplast);GO:0009793(embryo development ending in seed dormancy);GO:0010183(pollen tube guidance);GO:0036033(mediator complex binding);GO:0050832(defense response to fungus)	NA	CCG-binding protein 1 [Oryza sativa Japonica Group]
LOC_Os03g60260	0.325434	0.185887	0	0.194002	0.255789	0.589591	4.13364	3.71663	8.01505	1.60045	2.08624	1.05545	-1.74227	0.000718942	yes	1.02342	0.954523	no	4.9555	0.00401871	yes	2.18981	0.0385634	yes	GO:0003333(amino acid transmembrane transport);GO:0015171(amino acid transmembrane transporter activity)	NA	amino acid transporter ANT1 [Oryza sativa Japonica Group]
LOC_Os03g62950	1.22883	1.64461	1.49887	1.25662	1.52592	1.46753	2.53129	4.05674	3.48059	8.17362	7.27633	8.43765	1.2464	0.000143464	yes	-0.0409088	0.958493	no	1.2034	0.0223515	yes	2.4907	0.00187444	yes	NA	NA	Os03g0846900, partial [Oryza sativa Japonica Group]
LOC_Os01g39020	0.181013	0.352106	0.306831	0.46576	0.844963	0.667218	4.89359	4.62227	6.12939	13.9323	12.6587	19.0944	1.54601	2.26585e-07	yes	1.23562	0.571902	no	4.21928	1.08104e-26	yes	4.52966	0.0175079	yes	GO:0042802(identical protein binding)	NA	heat stress transcription factor A-6a [Oryza sativa Japonica Group]
LOC_Os04g43200	0.306151	0.048168	0.0757921	0.046732	0	0.091914	0.185605	1.43389	3.43169	0.249738	0.206893	0.158968	-3.03656	0.00863551	yes	-1.6333	0.949542	no	3.55384	0.0070848	yes	2.15058	0.0130353	yes	GO:0005509(calcium ion binding);GO:0005773(vacuole);GO:0005783(endoplasmic reticulum);GO:0009269(response to desiccation);GO:0009409(response to cold);GO:0009620(response to fungus);GO:0009651(response to salt stress);GO:0009737(response to abscisic acid);GO:0009751(response to salicylic acid);GO:0010118(stomatal movement);GO:0012511(monolayer-surrounded lipid storage body);GO:0031407(oxylipin me…	00073(Cutin, suberine and wax biosynthesis);00073(Cutin, suberine and wax biosynthesis)	peroxygenase [Oryza sativa Japonica Group]
LOC_Os04g51880	1.50312	2.22314	1.18734	1.77611	3.92666	2.26709	10.707	8.84114	10.8744	6.72732	5.18255	4.2576	-0.912047	0.00054258	yes	0.697772	0.886348	no	2.63029	4.67245e-16	yes	1.02047	0.0448206	yes	GO:0004335(galactokinase activity);GO:0005524(ATP binding);GO:0005534(galactose binding);GO:0005737(cytoplasm);GO:0005829(cytosol);GO:0006012(galactose metabolic process);GO:0016301(kinase activity);GO:0016310(phosphorylation);GO:0016773(phosphotransferase activity, alcohol group as acceptor);GO:0046396(D-galacturonate metabolic process);GO:0046835(carbohydrate phosphorylation);GO:0046872(metal i…	00520(Amino sugar and nucleotide sugar metabolism);00520(Amino sugar and nucleotide sugar metabolism)	galacturonokinase [Oryza sativa Japonica Group];hypothetical protein OsJ_16091 [Oryza sativa Japonica Group]
LOC_Os02g02410	9.85512	9.57055	8.14026	7.2305	6.65855	9.06839	16.1129	34.4771	27.3414	57.9034	89.3437	45.3855	1.30558	0.00260424	yes	-0.263924	0.637923	no	1.49932	0.000142935	yes	3.06882	0.0491113	yes	GO:0005783(endoplasmic reticulum)	03060(Protein export);04141(Protein processing in endoplasmic reticulum)	heat shock 70 kDa protein BIP1 [Oryza sativa Japonica Group]
LOC_Os03g58160	8.54893	11.1162	8.06333	13.244	18.7385	15.2716	39.2691	56.6422	38.8044	82.6521	95.1293	99.4113	1.04097	0.000622263	yes	0.769074	0.419962	no	2.28048	4.66083e-14	yes	2.55238	0.00212679	yes	GO:0042802(identical protein binding);GO:0042802(identical protein binding)	NA	heat stress transcription factor A-2e [Oryza sativa Japonica Group];HSF-type DNA-binding domain containing protein, expressed [Oryza sativa Japonica Group]
LOC_Os04g54230	0.082803	0	0.431934	0.098243	0.586323	0	1.20273	1.99344	2.28831	6.14905	8.15626	6.88119	1.94972	1.19352e-05	yes	0.411354	0.993989	no	3.41345	0.0300974	yes	4.95181	0.00416493	yes	GO:0003674(molecular_function);GO:0005634(nucleus);GO:0009611(response to wounding)	NA	uncharacterized protein LOC4337129 [Oryza sativa Japonica Group]
LOC_Os03g53340	1.33924	1.57023	1.17987	1.66437	0.976694	1.00895	2.10174	4.92368	2.67803	6.61383	6.17931	8.21392	1.1143	0.0180163	yes	-0.163965	0.954523	no	1.24663	0.0325352	yes	2.5249	0.00594988	yes	GO:0042802(identical protein binding);GO:0042802(identical protein binding)	NA	heat stress transcription factor A-2a [Oryza sativa Japonica Group];Heat shock factor protein HSF30, putative, expressed [Oryza sativa Japonica Group]
LOC_Os04g55050	6.61576	12.2943	7.77321	18.2847	11.3239	6.76407	11.8668	38.1955	17.1179	48.3588	45.2488	53.165	1.12747	0.0297077	yes	0.446921	0.954523	no	1.3321	0.0464979	yes	2.01265	0.00142029	yes	GO:0004040(amidase activity);GO:0005524(ATP binding);GO:0005739(mitochondrion);GO:0006412(translation);GO:0009507(chloroplast);GO:0009570(chloroplast stroma);GO:0030956(glutamyl-tRNA(Gln) amidotransferase complex);GO:0050567(glutaminyl-tRNA synthase (glutamine-hydrolyzing) activity);GO:0050567(glutaminyl-tRNA synthase (glutamine-hydrolyzing) activity)	00970(Aminoacyl-tRNA biosynthesis);00970(Aminoacyl-tRNA biosynthesis)	LOW QUALITY PROTEIN: glutamyl-tRNA(Gln) amidotransferase subunit A, chloroplastic/mitochondrial-like [Oryza sativa Japonica Group];Os04g0643200 [Oryza sativa Japonica Group]
LOC_Os05g01270	31.7076	31.0011	46.1145	42.3526	66.5934	44.4647	82.2341	108.108	94.8201	185.146	161.277	259.245	1.08674	0.000453974	yes	0.495413	0.954523	no	1.3898	0.000548243	yes	1.98113	0.0295367	yes	GO:0003755(peptidyl-prolyl cis-trans isomerase activity)	NA	photosynthetic NDH subunit of lumenal location 5, chloroplastic [Oryza sativa Japonica Group]
LOC_Os05g44060	0.34951	0.185638	0.0704	0.236316	0	0.188041	1.4832	3.35248	2.6732	0.841522	0.726907	0.669501	-1.74643	0.005727	yes	-0.512963	0.97223	no	3.63228	2.28531e-06	yes	2.39881	0.0034873	yes	NA	NA	uncharacterized protein LOC4339323 [Oryza sativa Japonica Group]
LOC_Os02g52150	1.53372	2.10408	0.877233	3.1132	2.13997	1.81097	3.04375	6.20382	4.18776	15.363	10.7345	19.1192	1.75082	3.22396e-06	yes	0.645776	0.907156	no	1.57322	0.00183273	yes	2.67827	0.0317344	yes	GO:0006970(response to osmotic stress);GO:0009408(response to heat);GO:0009408(response to heat)	04141(Protein processing in endoplasmic reticulum);04141(Protein processing in endoplasmic reticulum)	24.1 kDa heat shock protein, mitochondrial isoform X1 [Oryza sativa Japonica Group];24.1 kDa heat shock protein, mitochondrial isoform X2 [Oryza sativa Japonica Group]
LOC_Os05g49220	4.93713	5.39196	3.35323	5.28348	8.33089	7.33462	9.90694	17.1915	12.7753	28.1557	24.2662	29.0568	1.03098	0.000856043	yes	0.614568	0.794462	no	1.54312	2.40039e-05	yes	1.95954	0.0008305	yes	GO:0003723(RNA binding);GO:0005525(GTP binding);GO:0009507(chloroplast);GO:0009507(chloroplast)	NA	hypothetical protein OsI_21018 [Oryza sativa Indica Group];GTPase ERA-like, chloroplastic [Oryza sativa Japonica Group]
LOC_Os03g06630	29.2623	43.5228	32.6494	58.6228	52.4622	33.1762	62.0682	150.594	72.2277	189.024	171.571	256.416	1.11489	0.0175751	yes	0.452336	0.954523	no	1.43406	0.00543818	yes	2.09661	0.0190828	yes	GO:0042802(identical protein binding);GO:0042802(identical protein binding)	NA	Putative heat shock protein [Oryza sativa Japonica Group];RecName: Full=Heat stress transcription factor A-2d; AltName: Full=Heat stress transcription factor 7; Short=rHsf7; AltName: Full=Heat stress transcription factor 8; Short=OsHsf-08
LOC_Os06g46740	0.086525	0.099039	0	0.376704	0	0.830077	1.85838	1.41496	1.23734	4.96783	3.6745	3.36691	1.41273	0.00351893	yes	2.70118	0.858104	no	4.60336	4.73528e-07	yes	3.31491	0.00783163	yes	GO:0046658(anchored component of plasma membrane)	00230(Purine metabolism);00240(Pyrimidine metabolism);03020(RNA polymerase)	early nodulin-like protein 1 [Oryza sativa Japonica Group]
LOC_Os07g14100	0.814111	0.778373	0.754591	0.754726	0.885826	0.856266	1.43306	2.04973	1.9326	4.21466	3.42266	4.44847	1.15817	0.000973428	yes	0.0892267	0.984867	no	1.2062	0.0151006	yes	2.27515	0.00846804	yes	GO:0008150(biological_process);GO:0009507(chloroplast)	00500(Starch and sucrose metabolism)	pentatricopeptide repeat-containing protein At4g18520, chloroplastic [Oryza sativa Japonica Group]
LOC_Os07g08140	1.96709	0.776661	0.58365	0.907982	0.922745	1.28956	16.1619	3.20032	13.6297	3.38212	2.39106	3.93046	-1.76552	0.0133685	yes	-0.092717	0.9726	no	3.30965	9.31293e-06	yes	1.63685	0.03208	yes	GO:0042802(identical protein binding)	NA	heat stress transcription factor A-2b [Oryza sativa Japonica Group]
LOC_Os07g34950	1.90621	1.82489	0.769532	1.89051	2.96069	1.42075	4.92348	4.13079	5.06366	10.7842	9.12675	10.2487	1.09509	0.000126633	yes	0.478788	0.954523	no	1.64933	0.000583228	yes	2.26563	0.000291407	yes	GO:0003674(molecular_function);GO:0008150(biological_process);GO:0009507(chloroplast);GO:0009543(chloroplast thylakoid lumen);GO:0009579(thylakoid);GO:0031977(thylakoid lumen);GO:0031977(thylakoid lumen)	NA	thylakoid lumenal 15.0 kDa protein 2, chloroplastic isoform X2 [Ananas comosus];Os07g0534000, partial [Oryza sativa Japonica Group]
LOC_Os07g39980	2.9118	3.01893	1.49485	4.00668	5.85891	7.20788	4.96906	6.54768	4.80333	15.6544	12.0304	15.0154	1.3876	2.21962e-06	yes	1.20118	0.144588	no	1.13607	0.0199186	yes	1.32249	0.00462452	yes	GO:0003674(molecular_function);GO:0005575(cellular_component);GO:0006400(tRNA modification);GO:0008150(biological_process)	NA	queuosine salvage protein [Oryza sativa Japonica Group]
LOC_Os02g43930	0.412608	0.486224	0.210732	0.476932	0.455428	0.494534	0.517276	1.62053	1.56259	2.78789	2.29674	3.1299	1.1505	0.038737	yes	0.362885	0.959936	no	1.73769	0.0167512	yes	2.5253	0.0110968	yes	GO:0005524(ATP binding);GO:0005737(cytoplasm);GO:0005829(cytosol);GO:0005886(plasma membrane);GO:0006457(protein folding);GO:0009408(response to heat);GO:0009506(plasmodesma);GO:0031072(heat shock protein binding);GO:0046872(metal ion binding);GO:0051082(unfolded protein binding);GO:0051082(unfolded protein binding)	04141(Protein processing in endoplasmic reticulum);04141(Protein processing in endoplasmic reticulum)	hypothetical protein OsJ_07792 [Oryza sativa Japonica Group]
LOC_Os07g48160	0.978846	0.985156	1.61518	1.88725	1.41262	1.81736	6.83562	15.1504	12.2148	4.5178	4.70712	4.27922	-1.34063	0.000566843	yes	0.515734	0.954523	no	3.25633	7.55703e-13	yes	1.39996	0.000160177	yes	GO:0009505(plant-type cell wall)	00052(Galactose metabolism);00561(Glycerolipid metabolism);00600(Sphingolipid metabolism);00603(Glycosphingolipid biosynthesis - globo and isoglobo series)	alpha-galactosidase 3 [Oryza sativa Japonica Group]
LOC_Os09g09980	0.42756	0.436391	0.351789	0.496455	1.08623	1.35827	3.25735	2.7939	2.6844	5.72175	5.00761	7.54342	1.06471	0.0065902	yes	1.27445	0.479059	no	2.84508	2.23373e-13	yes	2.63534	0.0138066	yes	GO:0004553(hydrolase activity, hydrolyzing O-glycosyl compounds);GO:0030247(polysaccharide binding);GO:0046658(anchored component of plasma membrane)	00500(Starch and sucrose metabolism)	glucan endo-1,3-beta-glucosidase 5 [Oryza sativa Japonica Group]
LOC_Os09g21460	4.98315	2.0155	1.60075	3.94121	5.1595	3.47203	22.0275	17.1551	20.3624	50.0159	37.2239	66.6742	1.37007	0.000126633	yes	0.547993	0.954523	no	2.79167	2.1038e-08	yes	3.61375	0.0308491	yes	GO:0000427(plastid-encoded plastid RNA polymerase complex);GO:0003677(DNA binding);GO:0005515(protein binding);GO:0006351(transcription, DNA-templated);GO:0006355(regulation of transcription, DNA-templated);GO:0009642(response to light intensity);GO:0010468(regulation of gene expression);GO:0042644(chloroplast nucleoid);GO:0042646(plastid nucleoid)	NA	protein PLASTID REDOX INSENSITIVE 2, chloroplastic [Oryza sativa Japonica Group]
LOC_Os09g30100	5.79045	6.4483	6.06248	10.4498	7.83577	6.08644	13.5988	22.2255	15.0483	45.1758	29.035	45.3684	1.23301	0.000362517	yes	0.413287	0.954523	no	1.47495	3.26664e-05	yes	2.29467	0.0230373	yes	GO:0005737(cytoplasm);GO:0006355(regulation of transcription, DNA-templated);GO:0006355(regulation of transcription, DNA-templated)	NA	PREDICTED: ribosomal RNA small subunit methyltransferase B isoform X1 [Oryza brachyantha];uncharacterized protein LOC4347368 [Oryza sativa Japonica Group]
LOC_Os10g25780	1.14057	1.90715	1.27539	2.54622	3.70583	3.60746	3.24139	3.72068	4.00631	9.4264	6.67075	9.21165	1.20629	1.13985e-05	yes	1.18945	0.11084	no	1.34321	0.00088662	yes	1.36005	0.0167653	yes	GO:0008202(steroid metabolic process);GO:0008202(steroid metabolic process)	00100(Steroid biosynthesis);00100(Steroid biosynthesis)	delta(24)-sterol reductase [Oryza sativa Japonica Group]
LOC_Os10g41870	4.71781	3.99084	3.91578	2.49579	2.27277	2.05524	17.1512	6.87901	15.7684	4.64344	4.89798	4.96629	-1.4559	4.04512e-05	yes	-0.887569	0.00518021	no	1.6565	0.00084037	yes	1.08817	0.000847052	yes	GO:0005634(nucleus);GO:0007165(signal transduction);GO:0035091(phosphatidylinositol binding);GO:0035091(phosphatidylinositol binding)	NA	Os10g0568300 [Oryza sativa Japonica Group]
LOC_Os11g02369	30.0197	38.6354	32.4062	36.3342	164.565	73.5516	83.1869	106.546	185.646	310.351	216.636	230.284	1.01247	0.00829337	yes	1.44131	0.315703	no	1.89311	1.50454e-06	yes	1.46427	0.031463	yes	GO:0005516(calmodulin binding);GO:0005576(extracellular region);GO:0005886(plasma membrane);GO:0006869(lipid transport);GO:0008289(lipid binding);GO:0009505(plant-type cell wall);GO:0009534(chloroplast thylakoid);GO:0048046(apoplast);GO:0071555(cell wall organization)	NA	non-specific lipid-transfer protein 2A [Oryza sativa Japonica Group]
LOC_Os11g27329	0.90349	0.419275	0.971243	0.586479	0.845984	0.253969	3.4108	2.57112	3.70131	1.96653	1.66742	1.1739	-1.01009	0.00899087	yes	-0.443897	0.954523	no	2.07762	4.1119e-05	yes	1.51142	0.0257351	yes	GO:0004185(serine-type carboxypeptidase activity);GO:0016747(transferase activity, transferring acyl groups other than amino-acyl groups);GO:0019748(secondary metabolic process);GO:0051603(proteolysis involved in cellular protein catabolic process);GO:0051603(proteolysis involved in cellular protein catabolic process)	NA	hypothetical protein OsI_36024 [Oryza sativa Indica Group];Os11g0461000 [Oryza sativa Japonica Group];serine carboxypeptidase-like 7 isoform X1 [Oryza sativa Japonica Group]
LOC_Os11g28184	0.136684	0.325118	0.351727	0.0757943	0	0.0520272	1.50882	2.36749	2.05649	0.18282	0.194922	0.21419	-3.32521	3.33601e-23	yes	-2.67006	0.194995	no	2.86645	5.47489e-08	yes	2.2113	0.0111454	yes	GO:0032502(developmental process);GO:0032502(developmental process)	NA	transposon protein, putative, Mariner sub-class [Oryza sativa Japonica Group]
LOC_Os12g17910	47.9028	62.6886	40.7782	76.1539	94.024	55.2312	114.104	187.214	134.346	352.955	265.77	485.951	1.34234	0.000158027	yes	0.57447	0.872916	no	1.52514	5.30598e-06	yes	2.293	0.0409801	yes	GO:0005524(ATP binding);GO:0005739(mitochondrion);GO:0005829(cytosol);GO:0006457(protein folding);GO:0006458('de novo' protein folding);GO:0007005(mitochondrion organization);GO:0009507(chloroplast);GO:0009570(chloroplast stroma);GO:0009579(thylakoid);GO:0009658(chloroplast organization);GO:0009793(embryo development ending in seed dormancy);GO:0009941(chloroplast envelope);GO:0016020(membrane);G…	03018(RNA degradation)	ruBisCO large subunit-binding protein subunit alpha, chloroplastic [Oryza sativa Japonica Group]
